# Supplementary material for: HIF-1 Has a Central Role in Caenorhabditis elegans Organismal Response to Selenium
Source: Front Genet. 2020 Feb 25;11:63. doi: 10.3389/fgene.2020.00063 (PMC7052493; doi:10.3389/fgene.2020.00063)
Supplement: Supplementary file 1 [file DataSheet_1.xlsx]

## Sheet: Hoja1
Statistycal analysis including p values for each experiment is shown in a different data sheet.

## Sheet: mpst-7
One-way ANOVA
	Sum of sqrs	df	Mean square	F	p(same)
Between groups:	4.36774	5	0.873548	47.65	9.317e-10
Within groups:	0.330007	18	0.0183337
Total:	4.69775	23
omega^2:	0.9067
Levene's test for homogeneity of variance, based on means: p(same) =	0.01399
Based on medians: p(same) =	0.1228
Welch F test in the case of unequal variances:	F=64.45, df=7, p=1.061E-05
Tukey's pairwise comparisons: Q below diagonal, p(same) above diagonal
	N2_control	N2_5_mM	N2_10_mM	mpst-7_control	mpst-7_5_mM	mpst-7_10_mM
N2_control		0.03364	0.0001575	1	0.0001575	0.0001574
N2_5_mM	4.777		0.0003308	0.03364	0.0002436	0.000167
N2_10_mM	13	8.228		0.0001575	0.9996	0.8075
mpst-7_control	3.693e-09	4.777	13		0.0001575	0.0001574
mpst-7_5_mM	13.44	8.666	0.4384	13.44		0.9309
mpst-7_10_mM	14.77	9.994	1.766	14.77	1.328

## Sheet: ethe-1
One-way ANOVA
	Sum of sqrs	df	Mean square	F	p(same)
Between groups:	2.18701	5	0.437401	18.95	1.317e-06
Within groups:	0.415484	18	0.0230824
Total:	2.60249	23
omega^2:	0.789
Levene's test for homogeneity of variance, based on means: p(same) =	0.0001752
Based on medians: p(same) =	0.007097
Welch F test in the case of unequal variances:	F=65.72, df=7.7, p=4.067E-06
Tukey's pairwise comparisons: Q below diagonal, p(same) above diagonal
	N2_control	N2_5_mM	N2_10_mM	ethe-1_control	ethe-1_5_mM	ethe-1_10_mM
N2_control		0.0006132	0.0001588	1	0.1561	0.06372
N2_5_mM	7.618		0.1842	0.0006132	0.1	0.2321
N2_10_mM	11.12	3.497		0.0001588	0.00072	0.001785
ethe-1_control	3.291e-07	7.618	11.12		0.1561	0.06372
ethe-1_5_mM	3.634	3.984	7.481	3.634		0.9962
ethe-1_10_mM	4.32	3.298	6.795	4.32	0.6862

## Sheet: sqrd-1
One-way ANOVA
	Sum of sqrs	df	Mean square	F	p(same)
Between groups:	6.64111	5	1.32822	23.53	2.583e-15
Within groups:	5.36297	95	0.0564524
Total:	12.0041	100
omega^2:	0.5272
Levene's test for homogeneity of variance, based on means: p(same) =	0.0002052
Based on medians: p(same) =	0.003027
Welch F test in the case of unequal variances:	F=33.93, df=42.89, p=7.332E-14
Tukey's pairwise comparisons: Q below diagonal, p(same) above diagonal
	N2_control	N2_5_mM	N2_10_mM	sqrd-1_control	sqrd-1_5_mM	sqrd-1_10_mM
N2_control		0.0003439	0.0001217	0.9806	0.0007418	0.0001218
N2_5_mM	6.436		0.00163	0.003028	0.9998	0.2782
N2_10_mM	12.14	5.702		0.0001217	0.0006689	0.411
sqrd-1_control	1.002	5.434	11.14		0.007424	0.0001221
sqrd-1_5_mM	6.045	0.3909	6.093	5.043		0.1626
sqrd-1_10_mM	9.456	3.02	2.682	8.455	3.411

## Sheet: cysl-1;egl-9
One-way ANOVA
	Sum of sqrs	df	Mean square	F	p(same)
Between groups:	3.13875	5	0.62775	11.73	3.752e-05
Within groups:	0.963237	18	0.0535132
Total:	4.10199	23
omega^2:	0.6909
Levene's test for homogeneity of variance, based on means: p(same) =	0.6883
Based on medians: p(same) =	0.9773
Welch F test in the case of unequal variances:	F=6.728, df=8.339, p=0.008628
Tukey's pairwise comparisons: Q below diagonal, p(same) above diagonal
	N2_control	N2_5_mM	N2_10_mM	cysl-1egl-9_control	cysl-1egl-9_5_mM	cysl-1egl-9_10_mM
N2_control		0.02382	0.001172	1	0.9735	0.9985
N2_5_mM	5.016		0.6825	0.02382	0.005091	0.01045
N2_10_mM	7.104	2.088		0.001172	0.0003519	0.0005803
cysl-1egl-9_control	1.297e-06	5.016	7.104		0.9735	0.9985
cysl-1egl-9_5_mM	1.051	6.067	8.155	1.051		0.9993
cysl-1egl-9_10_mM	0.5627	5.579	7.667	0.5627	0.4887

## Sheet: cysl-1
One-way ANOVA
	Sum of sqrs	df	Mean square	F	p(same)
Between groups:	4.44098	5	0.888197	171.4	1.584e-14
Within groups:	0.0932877	18	0.00518265
Total:	4.53427	23
omega^2:	0.9726
Levene's test for homogeneity of variance, based on means: p(same) =	5.429e-05
Based on medians: p(same) =	9.104e-05
Welch F test in the case of unequal variances:	F=506, df=7, p=8.534E-09
Tukey's pairwise comparisons: Q below diagonal, p(same) above diagonal
	N2_control	N2_5_mM	N2_10_mM	cysl-1_control	cysl-1_5_mM	cysl-1_10_mM
N2_control		0.0001575	0.0001574	1	0.0001574	0.0001574
N2_5_mM	12.86		0.0001584	0.0001575	0.0001574	0.0001574
N2_10_mM	24.14	11.28		0.0001574	0.218	0.1556
cysl-1_control	3.084e-15	12.86	24.14		0.0001574	0.0001574
cysl-1_5_mM	27.5	14.64	3.353	27.5		0.9999
cysl-1_10_mM	27.78	14.92	3.636	27.78	0.2836

## Sheet: vhl-1 y swan-1
One-way ANOVA
	Sum of sqrs	df	Mean square	F	p(same)
Between groups:	3.81394	8	0.476743	51.37	2.391e-14
Within groups:	0.250598	27	0.00928139
Total:	4.06454	35
omega^2:	0.918
Levene's test for homogeneity of variance, based on means: p(same) =	0.07526
Based on medians: p(same) =	0.4247
Welch F test in the case of unequal variances:	F=107.8, df=11.09, p=2.073E-09
Tukey's pairwise comparisons: Q below diagonal, p(same) above diagonal
	N2_control	N2_5_mM	N2_10_mM	vhl-1_control	vhl-1_5_mM	vhl-1_10_mM	swan-1_control	swan-1_5_mM	swan-1_10_mM
N2_control		0.0001618	0.0001515	0.6875	1	0.9858	0.6875	0.0005453	0.0001515
N2_5_mM	9.235		0.002941	0.0001515	0.0001613	0.0003331	0.0001515	0.9378	0.01266
N2_10_mM	15.66	6.429		0.0001515	0.0001515	0.0001515	0.0001515	0.0002431	0.9995
vhl-1_control	2.532	11.77	18.2		0.6988	0.1747	1	0.0001534	0.0001515
vhl-1_5_mM	0.02627	9.261	15.69	2.506		0.9841	0.6988	0.0005262	0.0001515
vhl-1_10_mM	1.369	7.866	14.29	3.902	1.395		0.1747	0.005203	0.0001515
swan-1_control	2.532	11.77	18.2	3.633e-06	2.506	3.902		0.0001534	0.0001515
swan-1_5_mM	7.47	1.764	8.193	10	7.497	6.101	10		0.0006428
swan-1_10_mM	14.82	5.589	0.8393	17.36	14.85	13.46	17.36	7.354

## Sheet: hif-1
One-way ANOVA
	Sum of sqrs	df	Mean square	F	p(same)
Between groups:	4.08189	5	0.816378	92.04	1.067e-11
Within groups:	0.150782	17	0.00886952
Total:	4.23267	22
omega^2:	0.9519
Levene's test for homogeneity of variance, based on means: p(same) =	0.01129
Based on medians: p(same) =	0.08045
Welch F test in the case of unequal variances:	F=72.77, df=6.364, p=1.663E-05
Tukey's pairwise comparisons: Q below diagonal, p(same) above diagonal
	N2_control	N2_5_mM	N2_10_mM	hif-1_control	hif-1_5_mM	hif-1_10_mM
N2_control		0.0001572	0.0001572	1	0.0001572	0.0001572
N2_5_mM	14.16		0.06067	0.0001572	0.007344	0.003019
N2_10_mM	18.55	4.383		0.0001572	0.8909	0.6678
hif-1_control	6.89e-09	14.16	18.55		0.0001572	0.0001572
hif-1_5_mM	20.04	5.88	1.497	20.04		0.9975
hif-1_10_mM	20.67	6.506	2.124	20.67	0.6266

## Sheet: egl-9 sa307
One-way ANOVA
	Sum of sqrs	df	Mean square	F	p(same)
Between groups:	4.06506	5	0.813012	22.61	5.856e-07
Within groups:	0.611332	17	0.0359607
Total:	4.67639	22
omega^2:	0.8245
Levene's test for homogeneity of variance, based on means: p(same) =	0.1501
Based on medians: p(same) =	0.6204
Welch F test in the case of unequal variances:	F=44.82, df=6.751, p=4.787E-05
Tukey's pairwise comparisons: Q below diagonal, p(same) above diagonal
	N2_control	N2_10_mM	N2_20_mM	sa307_control	sa307_10_mM	sa307_20_mM
N2_control		0.0002612	0.0001802	1	0.9977	0.9741
N2_10_mM	8.751		0.9631	0.0002612	0.0002011	0.0006436
N2_20_mM	9.886	1.135		0.0001802	0.0001634	0.0002484
sa307_control	2.31e-06	8.751	9.886		0.9977	0.9741
sa307_10_mM	0.6157	9.366	10.5	0.6157		0.8429
sa307_20_mM	1.045	7.706	8.841	1.045	1.66

## Sheet: egl-9 zf151
One-way ANOVA
	Sum of sqrs	df	Mean square	F	p(same)
Between groups:	3.68832	5	0.737664	35.92	3.786e-08
Within groups:	0.328595	16	0.0205372
Total:	4.01692	21
omega^2:	0.8881
Levene's test for homogeneity of variance, based on means: p(same) =	0.0233
Based on medians: p(same) =	0.3385
Welch F test in the case of unequal variances:	F=44.87, df=6.558, p=5.924E-05
Tukey's pairwise comparisons: Q below diagonal, p(same) above diagonal
	N2_control	N2_10_mM	N2_20_mM	QW1264_control	QW1264_10_mM	QW1264_20_mM
N2_control		0.0001671	0.0001647	1	0.006851	0.0001683
N2_10_mM	11.29		0.899	0.0001671	0.01853	1
N2_20_mM	12.75	1.465		0.0001647	0.002471	0.8364
QW1264_control	1.655e-06	11.29	12.75		0.006851	0.0001683
QW1264_10_mM	6.001	5.285	6.749	6.001		0.02494
QW1264_20_mM	11.07	0.2152	1.68	11.07	5.07

[truncated: 4 more sheets: egl-9 zf150, sqrd-1 sulfide, egl-9 zf150 SeMet, vhl-1 rescue]
